# Supplementary material for: Genomic investigations of unexplained acute hepatitis in children
Source: Nature. 2023 Mar 30;617(7961):564–73. doi: 10.1038/s41586-023-06003-w (PMC10170458; doi:10.1038/s41586-023-06003-w)
Supplement: Supplementary file 8 — Clinical details of liver controls and comparators [file 41586_2023_6003_MOESM8_ESM.xlsx]

## Sheet: Sheet1
Specimen	Diagnosis	ALT (U/L)	Age group
CONL1	Hepatitis of unknown origin. Post-transplant lymphoproliferative disorder (PTLD) and/or sepsis suspected. Post cardiac transplant. Had previously tested EBV positive but most recent EBV negative	198	10-17
CONL2	Hepatitis of unknown origin, possibly infectious	585	<10
CONL3	Hepatitis of unknown origin, possibly infectious	3528	<10
CONL4	Hepatitis of unknown origin, possibly infectious	NA	10-17
CONL5	Hepatitis of unknown origin	NA	18-65
CONL6	Hepatitis of unknown origin	NA	18-65
CONL7	Normal	NA	18-65
CONL8	Steatohepatitis	NA	18-65
CONL9	Sinusoidal dilation only	NA	18-65
CONL10	Steatohepatitis, acute on chronic	NA	18-65
CONL11	Hepatitis B	NA	18-65
CONL12	Chronic primary sclerosing cholangitis	NA	<10
CONL13	Near normal. Resolving injury (AIH/alpha 1 AAt)	NA	<10
CONL14	Hepatitis B	NA	18-65
CONL15	Siderosis	NA	18-65
CONL16	Steatosis cirrhosis	NA	18-65
