# Supplementary material for: Genomic investigations of unexplained acute hepatitis in children
Source: Nature. 2023 Mar 30;617(7961):564–73. doi: 10.1038/s41586-023-06003-w (PMC10170458; doi:10.1038/s41586-023-06003-w)
Supplement: Supplementary file 9 — HAdV whole genome sequencing. OTR: on target reads, MRD: mean read depth, Coverage 1X: percentage of genome covered at depth 1, Coverage 30X: percentage of genome covered at depth 30. [file 41586_2023_6003_MOESM9_ESM.xlsx]

## Sheet: Sheet1
Case	Specimen	Genbank ID	Reads	%OTR	ARD	Coverage (1X)	Coverage (30X)	HAdV Genotype
Blood case
4	JBB25	-	1451198	0.0006	0.7	16.1	-	F41
6	JBB9	-	1763254	0.0006	1.34	35.52	-	F41
7	JBB11	-	1696620	0.0005	1.08	29.36	-	F41
11	JBB2	-	2315122	0.0019	0.73	7.25	0.22	F41
13	JBB7	-	1848804	0.0009	0.22	-	-	-
14	JBB8	-	1401932	0.0006	0.12	-	-	-
15	JBB4	-	1268626	0.0048	2.42	76.42	0.39	F41
15	JBB3	-	1300100	0.003	2.15	68.47	0.32	F41
16	JBB5	-	1391316	0.0022	1.06	17.51	0.31	F41
18	JBB19	-	1372806	0.0005	0.6	15.7	-	F41
19	JBB20	-	1634192	0.0004	0.5	4.1	-	-
19	JBB23	-	1428464	0.0004	0.4	1.8	-	F41
20	JBB21	-	1693932	0.0004	0.6	13.2	-	F41
25	JBB31	-	1971052	0.0001	4.04	96.09	0.28	F41
27	JBB24	-	1412678	0.0005	0.7	20.8	-	F41
Respiratory case
21	JBB26	-	1547850	0.0004	0.8	21.6	-	C1/F41
23	JBB28	-	2446858	0.3677	330.56	100	99.88	C2
Stool case
22	JBB27	OP174926	2410324	0.1979	153.57	99.99	99.13	F41
23	JBB30	-	2468760	0.066	122.92	100	99.51	C2
24	JBB29	-	2077726	0.0008	0.69	33.54	0.12	-
26	JBB32	-	1982906	0.0309/2.82%	14.26/12.99	99.05/91.29	0.5/0.79	C5/C2
Blood control
-	CONB40	-	2021761	0.1089	848.596	99.9941	-	F41
Stool control
-	CONS21	OP047699	712247	0.8076	695.52	99.99	99.86	F41
-	CONS22	OP047700	518422	0.2847	128.21	99.99	99.84	F41
-	CONS1	OP047701	626780	0.7059	592.06	99.99	99.99	F41
-	CONS2	OP047702	551700	0.5719	356.95	99.99	99.96	F41
-	CONS4	OP047703	1194910	0.7792	2731.83	99.99	99.99	F41_AB728839
-	CONS5	OP047704	1190392	0.6456	2087.61	99.99	99.99	F41_AB728839
-	CONS18	OP047705	616852	0.9652	1702.63	99.99	99.99	F41
-	CONS7	OP047706	590895	0.9525	1701.11	99.99	99.99	F41
-	CONS8	OP047707	1330026	0.6281	2526.59	99.99	99.99	F41_AB728839
-	CONS10	OP047709	1212144	0.3333	909.31	99.99	99.99	F41_AB728839
-	CONS11	OP047710	705208	0.8107	789.13	99.99	99.99	F41
-	CONS6	OP047711	1315410	0.5848	1972.68	99.99	99.99	F41_AB728839
-	CONS19	OP047712	527728	0.3836	166.12	99.99	99.67	F41
-	CONS12	OP047713	466712	0.0837	34.04	99.99	65	F41
-	CONS13	OP047714	738675	0.9523	2314.8	99.99	99.99	F41
-	CONS14	OP047715	585372	0.3115	142.49	99.99	99.33	F41
-	CONS15	OP047716	876182	0.1643	70.24	99.99	95.35	F41
-	CONS16	OP047717	652272	0.6747	419.32	99.99	99.94	F41
-	CONS20	OP047718	1346920	0.5732	1891.09	99.99	99.99	F41_AB728839
-	CONS117	OP047719	777027	0.7471	770.33	99.99	99.99	F41
-	GOSH06	OP174915	-	-	-	-	-	-
-	GOSH07	OP174916	-	-	-	-	-	-
-	GOSH08	OP174917	-	-	-	-	-	-
-	GOSH09	OP174918	-	-	-	-	-	-
-	GOSH10	OP174919	-	-	-	-	-	-
-	GOSH11	OP174920	-	-	-	-	-	-
-	GOSH01	OP174921	-	-	-	-	-	-
-	GOSH05	OP174923	-	-	-	-	-	-
-	GOSH03	OP174924	-	-	-	-	-	-
-	GOSH04	OP174925	-	-	-	-	-	-
-	CONS3	-	1157904	0.4438	1199.43	100	99.99	F41_AB728839
-	CONS9	-	541566	0.1493	94.41	99.99	98.36	F41
-	JBB33	-	2244824	7.02/27.12/23.92%	76.37/349.69/305.34	100/100/93.04	95.03/99.75/91.5	F40/C5/C2
Urine control
-	GOSH02	OP174922	-	-	-	-	-	-
